# Supplementary material for: Entomological surveillance on Aedes aegypti during covid 19 period in Cape Coast, Ghana: Risk of arboviral outbreaks, multiple insecticide resistance and distribution of F1534C, V410L and V1016I kdr mutations
Source: PLoS Negl Trop Dis. 2023 May 31;17(5):e0011397. doi: 10.1371/journal.pntd.0011397 (PMC10259782; doi:10.1371/journal.pntd.0011397)
Supplement: S1 Table — (XLSX) [file pntd.0011397.s001.xlsx]

## Sheet: Sheet1
Sample Code	V1016I	V410L	F1534C
APC1	RS	RS	RS		APC	abandoned plastic containers
APC2	RS	RS	RS		HWSC	House water storage containers
APC3	SS	RS	RS		ACT	Abandoned car tires
APC4	SS	SS	RS		XX	not detected
APC5	SS	SS	RR
APC6	SS	SS	RS
APC7	SS	RS	RS
APC8	XX	SS	XX
APC9	SS	RS	RS
APC10	SS	RS	RS
APC11	SS	SS	RR
APC12	SS	RS	RR
APC13	SS	SS	RS
APC14	SS	RS	RS
APC15	SS	RS	RS
APC16	SS	SS	RS
APC17	SS	SS	RS
APC18	SS	RS	RR
APC19	SS	RS	RR
APC20	SS	RS	RS
APC21	SS	SS	RS
APC22	SS	SS	RS
APC23	XX	RS	RR
APC24	SS	RS	RR
APC25	SS	RS	RR
HWSC 1	XX	XX	RR
HWSC2	SS	RS	RR
HWSC3	SS	SS	RR
HWSC 4	SS	RS	RR
HWSC 5	SS	RS	RR
HWSC 6	SS	SS	RR
HWSC 7	SS	RS	RR
HWSC 8	SS	SS	RR
HWSC 9	SS	RS	RR
HWSC 10	SS	RS	RR
HWSC 11	SS	RS	RR
HWSC 12	SS	SS	RR
HWSC 13	SS	SS	XX
HWSC 14	SS	SS	RR
HWSC 15	SS	RS	RR
HWSC 16	SS	XX	RS
HWSC 17	XX	RS	RR
HWSC 18	SS	RS	RR
HWSC 19	SS	SS	RR
HWSC 20	SS	RS	RS
HWSC 21	SS	XX	RR
HWSC 22	SS	RS	RR
HWSC 23	SS	SS	RR
HWSC 24	SS	SS	RR
HWSC 25	SS	SS	RR
ACT1	RS	SS	RR
ACT2	RS	RS	RR
ACT3	SS	RS	RS
ACT4	RS	RS	RR
ACT5	SS	RS	RS
ACT6	RS	SS	RR
ACT7	SS	RS	SS
ACT8	SS	RS	RR
ACT9	SS	RS	RS
ACT10	SS	RS	RS
ACT11	SS	RS	RR
ACT12	SS	RS	RS
ACT13	SS	RS	RS
ACT14	SS	RS	RR
ACT15	SS	RS	RR
ACT16	SS	RS	RS
ACT17	SS	RS	RS
ACT18	SS	RS	RS
ACT19	SS	RS	RR
ACT20	SS	RS	RS
ACT21	SS	RS	RS
ACT22	SS	RS	RS
ACT23	RS	RS	RS
ACT24	SS	RS	RS
ACT25	SS	RS	RS
ACT26	SS	RS	RS
ACT27	SS	RS	RS
ACT28	SS	RS	RS
ACT29	SS	RS	RS
ACT30	SS	RS	SS
ACT31	SS	RS	RS
ACT32	SS	RS	RR
ACT33	RS	RS	RR
ACT34	SS	RS	RR
ACT35	SS	RS	RS
ACT36	SS	RS	RS
ACT37	SS	SS	RS
ACT38	SS	SS	RR
ACT39	SS	RS	RS
ACT40	SS	RS	RS
ACT41	SS	SS	RS
ACT42	SS	SS	RS
ACT43	SS	SS	RR
ACT44	SS	RS	RS
ACT45	SS	RS	RS
ACT46	SS	SS	RS
ACT47	SS	RS	RR
ACT48	RS	SS	RS
ACT49	SS	RS	RS
ACT50	SS	RS	RR
